# Supplementary material for: The Impact of Healthcare Reforms on the Epidemiology Workforce in Kazakhstan: An Interrupted Time Series Analysis with Predictive Modeling of Nationwide Data Sources from 1998 to 2022
Source: Healthcare (Basel). 2025 Jan 16;13(2):170. doi: 10.3390/healthcare13020170 (PMC11765252; doi:10.3390/healthcare13020170)
Supplement: Supplementary file 1 [file healthcare-13-00170-s001.zip]

Archive with 1 entries (1 files):
- healthcare-3241025-supplementary.xlsx
