# Supplementary material for: The Impact of Healthcare Reforms on the Epidemiology Workforce in Kazakhstan: An Interrupted Time Series Analysis with Predictive Modeling of Nationwide Data Sources from 1998 to 2022
Source: Healthcare (Basel). 2025 Jan 16;13(2):170. doi: 10.3390/healthcare13020170 (PMC11765252; doi:10.3390/healthcare13020170)
Supplement: Supplementary file 1 [file healthcare-13-00170-s001.zip › healthcare-3241025-supplementary.xlsx]

## Sheet: Epidemiological surv. centers
Year	Number of Numbers of epidemiological surveillance centers	Population		Intervention	Density of epidemiological surveillance centers		Number of Infectious morbidity	Infectious morbidity per 100000
1998		15071640		0			708087	4698.14
1999		14928374		0			587103	3932.8
2000		14883626		0			548443	3684.87
2001		14858335		0			576585	3880.55
2002		14858948		0			560904	3774.86
2003	401	14909019		0	26.8965		547199	3670.25
2004	401	15012984		0	26.7102		527680	3514.82
2005	383	15147029		0	25.2855		516064	3407.03
2006	478	15308085		0	31.2253		507214	3313.37
2007	478	15484192		0	30.8702		487159	3146.17
2008	444	15776938		0	28.1423		439373	2784.91
2009	486	16092822		0	30.1998		403179	2505.33
2010	459	16321872		0	28.1218		395004	2420.09
2011	449	16557202		0	27.1181		402970	2433.8
2012	453	16792090		0	26.977		400270	2383.68
2013	444	17035551		0	26.0631		403046	2365.91
2014	452	17288285		0	26.1449		397096	2296.91
2015	436	17542806		0	24.8535		372939	2125.88
2016	451	17794055		0	25.3455		380709	2139.53
2017	355	18037776		1	19.6809		392299	2174.87
2018	352	18276452		1	19.2598		387785	2121.77
2019	344	18513673		1	18.5809		385948	2084.66
2020	342	18755666		1	18.2345		480305	2560.85
2021	323	19000988		1	16.9991		440701	2319.36
2022	299	19621972		1	15.238		444200	2263.79

## Sheet: Epidemiologists
Year	Total epidemiologists	Total Population	Rate total epidemiologists			Number of urban epidemiologists	Number of rural epidemiologists		Urban population	Rural population		Rate Urban	Rate rural		Intervention		Total Nurses	Rate of nurses
1998	3164	15071640	209.931												0		3137	208.139
1999	3114	14928374	208.596												0		3256	218.108
2000	3068	14883626	206.133			2541	555		8349417	6534209		304.333	84.9376		0		3137	210.769
2001	3225	14858335	217.05			2708	517		8346075	6512260		324.464	79.3887		0		3256	219.136
2002	3308	14858948	222.627			2751	557		8357267	6501681		329.175	85.6702		0		3126	210.378
2003	3361	14909019	225.434			2843	518		8396312	6512707		338.601	79.5368		0		2910	195.184
2004	3506	15012984	233.531			2911	595		8465822	6547162		343.853	90.8791		0		3236	215.547
2005	3548	15147029	234.237			3151	397		8552467	6594562		368.432	60.2011		0		3397	224.268
2006	3703	15308085	241.898			3156	547		8654579	6653506		364.662	82.2123		0		2856	186.568
2007	3944	15484192	254.711			3184	760		8765446	6718746		363.244	113.116		0		3255	210.214
2008	3826	15776938	242.506			3194	632		8942684	6834254		357.163	92.4753		0		3004	190.405
2009	4029	16092822	250.36			3347	682		9133481	6959341		366.454	97.9978		0		2921	181.509
2010	4230	16321872	259.161			3594	636		9275230	7046642		387.484	90.2558		0		3789	232.142
2011	4323	16557202	261.095			3612	711		9421048	7136154		383.397	99.6335		0		4022	242.915
2012	4328	16792090	257.74			3681	647		9566957	7225133		384.762	89.5485		0		3919	233.384
2013	4075	17035551	239.206			3386	689		9718100	7317451		348.422	94.1585		0		3102	182.09
2014	4087	17288285	236.403			3352	735		9874723	7413562		339.453	99.1426		0		3093	178.907
2015	3994	17542806	227.672			3292	702		10032906	7509900		328.12	93.4766		0		2734	155.847
2016	4287	17794055	240.923			3574	713		10189588	7604467		350.75	93.7607		0		2905	163.257
2017	4025	18037776	223.143			3513	512		10342139	7695637		339.678	66.5312		1		3028	167.87
2018	4268	18276452	233.525			3584	684		10495801	7780651		341.47	87.9104		1		2853	156.103
2019	4338	18513673	234.313			3598	740		10652767	7860906		337.753	94.1367		1		2584	139.573
2020	3819	18755666	203.618			3109	710		10816580	7939086		287.429	89.4309		1		2516	134.146
2021	3934	19000988	207.042			3154	780		10986561	8014427		287.078	97.3245		1		2502	131.677
2022	3624	19621972	184.691			2859	765		11378782	8243190		251.257	92.8039		1		2410	122.821

## Sheet: Region Epid surv. centers
Region	2003	2004	2005	2006	2007	2008	2009	2010	2011	2012	2013	2014	2015	2016	2017	2018	2019	2020	2021	2022		2003 population	2004 population	2005 population	2006 population	2007 population	2008 population	2009 population	2010 population	2011 population	2012 population	2013 population	2014 population	2015 population	2016 population	2017 Pop	2018 Pop	2019 Pop	2020 Pop	2021 Pop	2022 Pop
Akmola	38	38	38	43	43	39	43	39	39	39	39	39	39	39	39	0	0	0	0	0		748930	747600	746700	748559	747400	738824	738100	733200	731300	732028	735600	735566	744400	734400	738827	738765	737661	736150	734733	786861
Aktobe	28	28	28	31	31	29	31	31	29	29	29	37	28	31	28	27	28	28	28	28		671812	678400	686700	695454	703700	756782	719000	777500	786400	791067	808900	808932	834800	845700	756782	863674	875644	887992	900266	922454
Almaty	39	39	39	40	40	40	40	40	40	40	39	39	40	47	0	0	0	0	0	0		1571194	1589500	1603800	1620696	1643300	1804004	1692900	1873300	1909300	1927717	1984500	1984518	1947600	1983500	1804005	2028106	2047330	2066845	2092567	2190939
Atyrau	11	11	11	20	20	18	20	18	18	18	18	18	18	18	18	18	18	18	19	19		457215	463700	472400	480687	490400	509123	513400	532000	542900	549092	567800	567861	594500	607500	509123	627237	639536	651195	662600	687161
West Kazakhstan	30	30	30	31	31	30	32	30	30	30	30	30	29	29	16	29	29	29	29	29		603832	606700	609300	612479	615400	598341	624300	608300	612600	615069	624100	623977	636900	641600	598342	649626	654584	659080	663585	685726
Zhambyl	23	23	23	25	25	13	26	24	24	24	24	24	23	23	13	23	23	23	23	24		985552	992000	1001100	1009210	1018800	1020791	1043800	1046500	1056000	1055813	1084500	1084482	1110900	1115300	1020796	1121329	1127770	1134645	1144553	1213911
Karaganda	38	38	38	43	43	39	43	39	39	39	38	38	38	38	38	38	38	38	38	38		1330927	1331600	1334400	1339368	1342100	1341202	1352000	1352400	1358000	1357878	1369700	1369667	1385100	1382700	1341207	1379535	1377707	1376410	1373926	1356077
Kostanay	42	42	42	44	44	42	44	42	42	41	41	41	39	39	39	39	38	38	38	38		913435	907300	903200	900333	894100	886328	886200	881600	879600	879454	880700	880776	883600	879100	886329	874205	870672	866549	861204	833961
Kyzylorda	20	20	20	22	22	20	22	18	20	20	20	20	19	19	2	11	0	19	13	13		607491	612000	618200	625070	632300	677732	689700	700600	713000	712878	739800	739776	765200	773100	677734	788746	798933	809059	821255	828460
Mangystau	3	3	3	16	16	16	18	17	16	23	16	15	16	15	16	16	16	16	16	16		349668	361700	374400	390531	407400	482631	446300	524200	545800	545751	587400	587419	626700	642800	482631	669258	688497	709184	730232	756506
Pavlodar	15	15	15	28	28	26	28	26	26	26	26	26	26	26	26	26	26	26	14	14		745238	743900	742900	744860	746400	742276	750800	746200	747100	747004	752800	752793	758500	757000	742276	754354	753011	751591	749034	755728
North Kazakhstan	29	29	29	30	30	30	30	30	30	30	30	30	29	29	29	28	28	28	29	29		674497	665800	663100	660950	653900	597530	643200	589300	583500	583582	575800	575766	569500	563300	2462782	556550	551636	546245	540391	536607
East Kazakhstan	39	39	39	43	43	39	43	39	39	38	38	38	37	38	38	38	38	38	38	30		1455412	1442000	1431200	1424513	1417400	1396866	1418800	1398000	1395100	1394710	1394000	1394018	1395800	1389600	1396871	1381136	1374062	1366697	1360098	1342645
Astana	4	4	4	4	4	6	7	6	3	3	3	2	2	3	6	8	8	4	4	2		510533	529400	550500	574448	602700	605254	684000	697100	743000	742884	814400	814435	872600	972700	605254	1054480	1107270	1160284	1212078	1325133
Almaty city	9	9	9	21	21	22	22	22	19	18	18	20	17	22	11	11	12	12	10	8		1175208	1209100	1247900	1287246	1324800	1361877	1404400	1414000	1450300	1449801	1507500	1507509	1703400	1751300	1361877	1828325	1885739	1947040	2001060	2131693
South	33	33	33	37	37	35	37	35	35	35	35	35	36	35	38	40	42	42	24	5		2150256	2193500	2233500	2282474	2331400	2462782	2429200	2567700	2621500	2621488	2733300	2733279	2841100	2878600	2891016	2961126	3023621	3086699	3153405	3281121

## Sheet: Region Nurse
Region	2000 Nurse	2001 Nurse	2002 Nurse	2003 Nurse	2004 Nurse	2005 Nurse	2006 Nurse	2007 Nurse	2008 Nurse	2009 Nurse	2010 Nurse	2011 Nurse	2012 Nurse	2013 Nurse	2014 Nurse	2015 Nurse	2016 Nurse	2017 Nurse	2018 Nurse	2019 Nurse	2020 Nurse	2021 Nurse	2022 Nurse		2000 population	2001 population	2002 population	2003 population	2004 population	2005 population	2006 population	2007 population	2008 population	2009 population	2010 population	2011 population	2012 population	2013 population	2014 population	2015 population	2016 population	2017 Pop	2018 Pop	2019 Pop	2020 Pop	2021 Pop	2022 Pop
Akmola	221	235	206	213	159	163	161	159	173	174	286	296	292	275	264	132	134	243	116	99	97	94	97		719900	719900	748200	748930	747600	746700	748559	747400	738824	738100	733200	731300	732028	735600	735566	744400	734400	738827	738765	737661	736150	734733	786861
Aktobe	77	150	142	140	142	148	148	130	116	137	247	276	246	152	228	188	191	173	169	162	158	180	187		669700	669700	668300	671812	678400	686700	695454	703700	756782	719000	777500	786400	791067	808900	808932	834800	845700	756782	863674	875644	887992	900266	922454
Almaty	300	330	296	224	302	324	311	309	302	337	267	168	240	236	221	395	315	332	328	125	160	134	18		1558200	1558200	1560500	1571194	1589500	1603800	1620696	1643300	1804004	1692900	1873300	1909300	1927717	1984500	1984518	1947600	1983500	1804005	2028106	2047330	2066845	2092567	2190939
Atyrau	101	107	116	93	105	128	90	99	109	101	90	90	91	92	92	82	83	82	75	72	70	83	83		450200	450200	452000	457215	463700	472400	480687	490400	509123	513400	532000	542900	549092	567800	567861	594500	607500	509123	627237	639536	651195	662600	687161
West Kazakhstan	285	167	167	190	212	214	306	236	216	222	215	212	214	197	189	88	222	186	170	149	140	151	156		602600	602600	601900	603832	606700	609300	612479	615400	598341	624300	608300	612600	615069	624100	623977	636900	641600	598342	649626	654584	659080	663585	685726
Zhambyl	130	116	147	151	156	211	161	175	166	169	189	187	179	190	174	228	199	156	169	143	135	117	113		980600	980600	979500	985552	992000	1001100	1009210	1018800	1020791	1043800	1046500	1056000	1055813	1084500	1084482	1110900	1115300	1020796	1121329	1127770	1134645	1144553	1213911
Karaganda	337	377	310	228	233	234	219	227	222	212	338	384	332	319	352	140	132	131	119	131	120	150	118		1350800	1350800	1333600	1330927	1331600	1334400	1339368	1342100	1341202	1352000	1352400	1358000	1357878	1369700	1369667	1385100	1382700	1341207	1379535	1377707	1376410	1373926	1356077
Kostanay	182	178	176	162	182	174	167	171	164	166	308	299	300	275	258	244	239	239	223	207	201	196	187		938800	938800	919100	913435	907300	903200	900333	894100	886328	886200	881600	879600	879454	880700	880776	883600	879100	886329	874205	870672	866549	861204	833961
Kyzylorda	182	185	202	181	160	175	200	255	179	22	138	238	234	100	50	254	277	172	293	274	266	266	265		606600	606600	603800	607491	612000	618200	625070	632300	677732	689700	700600	713000	712878	739800	739776	765200	773100	677734	788746	798933	809059	821255	828460
Mangystau	67	63	71	63	70	88	97	68	4	62	2	233	288	68	58	36	42	59	63	106	34	35	34		332400	332400	338500	349668	361700	374400	390531	407400	482631	446300	524200	545800	545751	587400	587419	626700	642800	482631	669258	688497	709184	730232	756506
Pavlodar	179	181	173	169	197	215	200	179	211	198	157	149	141	125	120	114	21	114	239	91	198	196	193		758900	758900	748700	745238	743900	742900	744860	746400	742276	750800	746200	747100	747004	752800	752793	758500	757000	742276	754354	753011	751591	749034	755728
North Kazakhstan	134	163	130	131	175	170	11	176	174	173	243	24	139	126	116	103	97	98	91	87	84	92	95		691600	691600	682100	674497	665800	663100	660950	653900	597530	643200	589300	583500	583582	575800	575766	569500	563300	2462782	556550	551636	546245	540391	536607
East Kazakhstan	274	277	284	273	270	283	243	232	236	227	359	362	375	286	264	225	227	216	211	195	194	187	137		1485500	1485500	1466000	1455412	1442000	1431200	1424513	1417400	1396866	1418800	1398000	1395100	1394710	1394000	1394018	1395800	1389600	1396871	1381136	1374062	1366697	1360098	1342645
Astana	57	68	79	84	93	97	124	140	120	126	125	201	147	75	23	73	81	195	222	241	223	236	171		493600	493600	502000	510533	529400	550500	574448	602700	605254	684000	697100	743000	742884	814400	814435	872600	972700	605254	1054480	1107270	1160284	1212078	1325133
Almaty city	196	200	213	188	198	185	216	269	219	204	204	333	320	273	182	143	318	153	144	158	173	138	132		1136100	1136100	1147500	1175208	1209100	1247900	1287246	1324800	1361877	1404400	1414000	1450300	1449801	1507500	1507509	1703400	1751300	1361877	1828325	1885739	1947040	2001060	2131693
South	415	459	414	487	582	588	202	430	393	391	621	570	381	313	502	289	327	344	363	414	368	374	687		2045400	2045400	2110800	2150256	2193500	2233500	2282474	2331400	2462782	2429200	2567700	2621500	2621488	2733300	2733279	2841100	2878600	2891016	2961126	3023621	3086699	3153405	3281121

## Sheet: Region Epidemiologists
Region	1998	1999	2000	2001	2002	2003	2004	2005	2006	2007	2008	2009	2010	2011	2012	2013	2014	2015	2016	2017	2018	2019	2020	2021	2022		1998 population	1999 population	2000 population	2001 population	2002 population	2003 population	2004 population	2005 population	2006 population	2007 population	2008 population	2009 population	2010 population	2011 population	2012 population	2013 population	2014 population	2015 population	2016 population	2017 Pop	2018 Pop	2019 Pop	2020 Pop
Akmola	83	140	157	170	153	156	143	146	157	134	145	136	69	83	148	145	137	119	114	139	137	74	76	68	69		829207	820000	719900	719900	748200	748930	747600	746700	748559	747400	738824	738100	733200	731300	732028	735600	735566	744400	734400	738827	738765	737661	736150
Aktobe	90	87	98	133	134	146	154	189	236	288	282	282	334	327	309	251	304	243	243	247	271	260	233	246	255		682546	678600	669700	669700	668300	671812	678400	686700	695454	703700	756782	719000	777500	786400	791067	808900	808932	834800	845700	756782	863674	875644	887992
Almaty	249	237	218	248	238	223	281	263	240	266	219	296	320	322	310	326	356	375	370	280	247	337	346	269	152		1556535	1562000	1558200	1558200	1560500	1571194	1589500	1603800	1620696	1643300	1804004	1692900	1873300	1909300	1927717	1984500	1984518	1947600	1983500	1804005	2028106	2047330	2066845
Atyrau	70	59	79	73	79	62	91	61	77	96	88	102	116	114	117	122	112	117	119	122	119	123	132	137	136		439357	443000	450200	450200	452000	457215	463700	472400	480687	490400	509123	513400	532000	542900	549092	567800	567861	594500	607500	509123	627237	639536	651195
West Kazakhstan	132	139	140	135	98	135	140	135	153	146	131	129	135	134	149	147	144	88	168	173	172	177	153	149	151		617370	610800	602600	602600	601900	603832	606700	609300	612479	615400	598341	624300	608300	612600	615069	624100	623977	636900	641600	598342	649626	654584	659080
Zhambyl	150	143	151	150	155	149	147	150	159	147	149	136	145	148	145	169	191	200	202	191	222	217	188	211	196		988856	985100	980600	980600	979500	985552	992000	1001100	1009210	1018800	1020791	1043800	1046500	1056000	1055813	1084500	1084482	1110900	1115300	1020796	1121329	1127770	1134645
Karaganda	423	414	407	407	435	450	530	501	523	519	591	601	642	596	583	527	496	482	473	421	409	389	376	390	330		1411405	1398900	1350800	1350800	1333600	1330927	1331600	1334400	1339368	1342100	1341202	1352000	1352400	1358000	1357878	1369700	1369667	1385100	1382700	1341207	1379535	1377707	1376410
Kostanay	206	201	185	183	189	171	182	170	171	165	170	171	178	176	184	177	170	163	182	162	148	133	129	139	134		1020504	995200	938800	938800	919100	913435	907300	903200	900333	894100	886328	886200	881600	879600	879454	880700	880776	883600	879100	886329	874205	870672	866549
Kyzylorda	180	186	178	201	222	208	218	209	250	214	211	221	195	198	194	169	169	270	246	215	252	209	243	247	250		595503	601200	606600	606600	603800	607491	612000	618200	625070	632300	677732	689700	700600	713000	712878	739800	739776	765200	773100	677734	788746	798933	809059
Mangystau	75	71	71	67	70	68	58	65	7	98	79	110	185	265	313	189	130	92	99	153	174	140	106	94	82		314035	318100	332400	332400	338500	349668	361700	374400	390531	407400	482631	446300	524200	545800	545751	587400	587419	626700	642800	482631	669258	688497	709184
Pavlodar	145	145	136	142	141	146	143	129	197	147	142	127	155	144	138	131	119	129	119	129	128	128	113	103	105		808363	792400	758900	758900	748700	745238	743900	742900	744860	746400	742276	750800	746200	747100	747004	752800	752793	758500	757000	742276	754354	753011	751591
North Kazakhstan	150	91	93	93	100	86	93	117	114	104	76	83	95	97	83	74	77	73	79	68	74	73	72	69	67		727001	715600	691600	691600	682100	674497	665800	663100	660950	653900	597530	643200	589300	583500	583582	575800	575766	569500	563300	2462782	556550	551636	546245
East Kazakhstan	284	278	268	284	289	282	301	316	333	346	353	398	424	392	408	339	338	341	329	336	326	312	270	251	357		1532943	1518800	1485500	1485500	1466000	1455412	1442000	1431200	1424513	1417400	1396866	1418800	1398000	1395100	1394710	1394000	1394018	1395800	1389600	1396871	1381136	1374062	1366697
Astana	60	89	92	104	136	167	162	190	242	242	233	291	295	309	330	342	195	308	344	327	405	444	404	488	307		326939	322400	493600	493600	502000	510533	529400	550500	574448	602700	605254	684000	697100	743000	742884	814400	814435	872600	972700	605254	1054480	1107270	1160284
Almaty city	545	501	496	505	521	563	547	578	628	668	599	546	534	586	573	592	667	671	845	601	884	880	588	558	542		1128989	1135400	1136100	1136100	1147500	1175208	1209100	1247900	1287246	1324800	1361877	1404400	1414000	1450300	1449801	1507500	1507509	1703400	1751300	1361877	1828325	1885739	1947040
South	322	333	265	259	348	349	316	329	216	364	358	400	408	432	344	375	482	323	355	346	300	442	390	515	565		1975553	1998600	2045400	2045400	2110800	2150256	2193500	2233500	2282474	2331400	2462782	2429200	2567700	2621500	2621488	2733300	2733279	2841100	2878600	2891016	2961126	3023621	3086699
[truncated: 2 more columns]
